# Supplementary material for: 4-Azidocinnoline—Cinnoline-4-amine Pair as a New Fluorogenic and Fluorochromic Environment-Sensitive Probe
Source: Molecules. 2021 Dec 9;26(24):7460. doi: 10.3390/molecules26247460 (PMC8704291; doi:10.3390/molecules26247460)
Supplement: Supplementary file 1 [file molecules-26-07460-s001.zip]

Archive with 1 entries (1 files):
- molecules-1485490-SI.pdf
